# Supplementary material for: A Pilot Study to Evaluate the Minimally Invasive Burn Care for Small, Deep Partial-Thickness Burns of the Hands and Feet Using Enzyme Debridement and Autologous Skin Cell Spray
Source: J Clin Med. 2024 Dec 18;13(24):7721. doi: 10.3390/jcm13247721 (PMC11678635; doi:10.3390/jcm13247721)
Supplement: Supplementary file 1 [file jcm-13-07721-s001.zip]

Archive with 1 entries (1 files):
- jcm-3364024-supplementary.pdf
